# Supplementary material for: Comparative Microbiome Profiles of Sympatric Tick Species from the Far-Western United States
Source: Insects. 2019 Oct 18;10(10):353. doi: 10.3390/insects10100353 (PMC6836157; doi:10.3390/insects10100353)
Supplement: Supplementary file 1 [file insects-10-00353-s001.zip]

Archive with 1 entries (1 files):
- insects-597620-SI.docx
